# Supplementary material for: Pathway-specific population attributable fractions
Source: Int J Epidemiol. 2022 May 10;51(6):1957–69. doi: 10.1093/ije/dyac079 (PMC9749703; doi:10.1093/ije/dyac079)
Supplement: dyac079_Supplementary_Data [file dyac079_supplementary_data.zip]

Archive with 5 entries (4 files):
- dyac079_Supplementary_Data/
- dyac079_Supplementary_Data/ije-2021-10-1464-File012.pdf
- dyac079_Supplementary_Data/ije-2021-10-1464-File013.tex
- dyac079_Supplementary_Data/ije-2021-10-1464-File014.bib
- dyac079_Supplementary_Data/ije-2021-10-1464-File015.tex
