# Supplementary material for: Pathway-specific population attributable fractions
Source: Int J Epidemiol. 2022 May 10;51(6):1957–69. doi: 10.1093/ije/dyac079 (PMC9749703; doi:10.1093/ije/dyac079)
Supplement: dyac079_Supplementary_Data [file dyac079_supplementary_data.zip › dyac079_Supplementary_Data/ije-2021-10-1464-File013.tex]

\documentclass[a4paper,12pt]{article}
\usepackage[most]{tcolorbox}
\usepackage{setspace} 
\usepackage{color}
\usepackage{lscape}
\usepackage{tkz-graph}
\usepackage{graphicx}
\usepackage{titling}
\usepackage{amssymb,amsmath}
\usepackage{caption}
\usepackage{subcaption}
\usepackage{float}
\usetikzlibrary{shapes.geometric}   
\usepackage{authblk}

\newtcolorbox[auto counter]{summary}[1][]{title={\bfseries Summary~\thetcbcounter},enhanced,drop shadow={black!50!white},
  coltitle=black,
  top=0.3in,
  attach boxed title to top left=
  {xshift=1.5em,yshift=-\tcboxedtitleheight/2},
  boxed title style={size=small,colback=white},#1}


\title{\textbf{Pathway-specific population attributable fractions}}
\author[1]{Maurice M O'Connell}
\author[*]{John P Ferguson}
\affil[1]{Biostatistics Unit, HRB Clinical Research Facility Galway, NUI Galway, Ireland}
\affil[*]{Corresponding author: John Ferguson, Biostatistics Unit, HRB Clinical Research Facility Galway, NUI Galway, Ireland.  Email: john.ferguson@nuigalway.ie}

\date{}

\begin{document}
\doublespacing

 \tikzstyle{VertexStyle} = [shape            = ellipse,
                               minimum width    = 6ex,%
                               draw]

    \tikzstyle{EdgeStyle}   = [->,>=stealth']  


\maketitle


\newcommand\indep{\protect\mathpalette{\protect\independenT}{\perp}}
\def\independenT#1#2{\mathrel{\rlap{$#1#2$}\mkern2mu{#1#2}}}

\newpage

\section*{SUMMARY/ABSTRACT}
\subsection*{Introduction}
A population attributable fraction (PAF) represents the relative change in disease prevalence that one might expect if a particular exposure was absent from the population. Often, one might be interested in what percentage of this effect acts through particular pathways. For instance, the effect of a sedentary lifestyle on stroke risk may be mediated by blood pressure, body mass index and several other intermediate risk factors. 
\subsection*{Methods}
We define a new metric, the pathway-specific population attributable fraction (PS-PAF) for mediating pathways of interest.  PS-PAFs can be informally defined as the relative change in disease prevalence from an intervention that shifts the distribution of the mediator to its expected distribution if the risk factor were eliminated, and sometimes more simply as the relative change in disease prevalence if the mediating pathway were disabled.  

A potential outcomes framework is used for formal definitions and associated estimands are derived via relevant identifiability conditions.  Computationally efficient estimators for PS-PAFs are derived based on these identifiability conditions.

\subsection*{Results}
Calculations are demonstrated using INTERSTROKE, an international case-control study designed to quantify disease burden attributable to a number of known causal risk factors.  The applied results suggest that mediating pathways from physical activity through blood pressure, blood lipids and body size explain comparable proportions of stroke disease burden, but a large proportion of the disease burden due to physical activity may be explained by alternative pathways.


\subsection*{Conclusions}
PS-PAFs measure disease burden attributable to differing mediating pathways and can generate insights into the dominant mechanisms by which a risk factor affects disease on a population level. 


\subsection*{Key messages}
\begin{itemize}
\item	A pathway-specific population attributable fraction (PS-PAF) measures the population disease burden attributable to a single risk-factor $->$ mediator $->$ disease pathway.
\item	Comparing differing pathway-specific population attributable fractions can help in determine the dominant causal pathways by which a risk factor causes disease. 
\item	A causal inference framework is used to define, identify and estimate PS-PAFs.
\item	Estimation of PS-PAFs for mediating relationships between physical activity and stroke suggest pathways involving blood pressure, blood lipids and body size only partially explain stroke disease burden due to physical activity.
\end{itemize}


\subsection*{\textbf{Keywords:}}
\textbf{Attributable fraction, risk factor, potential outcomes, causal-inference}

\newpage


\section*{Introduction}

Population attributable fractions (PAF) represent the relative change in disease prevalence that one might expect if a particular exposure was absent from the population. This metric was originally introduced by \cite{ml1953occurrence} in 1953 to estimate the percentage of lung cancer that would not have occurred under a counterfactual scenario that nobody smoked in the population.  Since then, these family of metrics have become a standard way of measuring total disease burden attributable to a risk factor \cite{poole2015history}, and also to rank differing risk factors for prioritization as intervention targets \cite{ferguson2019graphical}.

Partitioning this overall disease burden into contributions from the known pathways through which the risk factor affects disease is also useful both in understanding pathogenic mechanisms and also when comparing interventions that may reduce disease.  For instance, we might estimate that in a hypothetical world, where dietary red-meat was completely substituted for plant based protein, the prevalence of heart disease might be reduced by 10\%.  How much of this reduction in disease burden is attributable to the pathway by which diet affects blood pressure?  Here, we introduce the pathway-specific population attributable fraction (PS-PAF) to help answer this question. In the preceding example, the PS-PAF can be informally understood as the relative change in disease prevalence in a hypothetical world where the distribution of blood pressure was altered to match the distribution expected under the afore-mentioned dietary substitution.   Under certain assumptions (described later), the same quantity can be described more mechanistically as the proportion of disease that would be avoided from completely disabling the corresponding mediating pathway at an individual level (here the pathway is diet $\rightarrow$ blood pressure $\rightarrow$ heart disease).  PS-PAFs can be calculated for multiple mediating pathways for the same exposure.  For example, the effect of the previous dietary substitution might be partially mediated by the effect on cholesterol as well as blood pressure; separate PS-PAFs could be compared for both pathways.  In this case, the aim is not to provide an additive decomposition of the overall attributable fraction into PAFs for mediating pathways.  Just as differing attributable fractions for a set of risk factors typically sum to more than the joint attributable fraction \cite{ferguson2020revisiting, di2020attributable}, differing PS-PAFs corresponding to various mediating pathways typically sum to more than the overall PAF for the risk factor.  Rather than decomposing the total PAF, the aim instead is to fairly compare disease burden attributable to differing pathways and as a result gain insights into the dominant mechanisms by which the risk factor affects disease on a population level.  These insights may in turn be useful in comparing possible interventions to prevent disease.   

Presently, the only metric we know of in the literature that measures the extent of population disease burden through a riskfactor-mediator-outcome pathway is indirect PAF,  recently introduced by Sj{\"o}lander \cite{Sjolander2018mediation}.  This metric operates by subtracting a direct attributable fraction (which corresponds to disease burden contributed by all pathways not operating through the mediator) from the total PAF for the risk factor.  However as we explain later, the direct component will differ over differing mediators, and so differing indirect PAF over different mediators will be non-comparable.  In this regard, the PS-PAF that we introduce here is more suited to measuring and comparing disease burden over differing known and unknown pathways.  Our work is also related to the work of Vansteelandt and Daniel \cite{vansteelandt2017interventional} who examine pathway-specific effects of a treatment in a multi mediator setting.  A major difference between our work and theirs is that our results pertain to attributable fractions, rather than individual-level treatment effects.  Attributable fractions (such as the regular attributable fraction and the PS-PAF defined here) depend innately on the prevalence of a risk factor as well as relative risk and correspond to the proportion of disease burden attributable to the risk factor (as opposed to comparisons of the situations where everyone and no-one had the risk factor).  As such the PS-PAF could be regarded as the proportion of disease burden in the population related to a particular risk-factor $\rightarrow$ mediator $\rightarrow$ outcome pathway, or alternatively how prominent that particular pathway is in the pathogenesis of the disease.  

To maximize both the applicability and interpretability of the described methods, we will define PS-PAFs under causal indentifiability conditions of various stringency.  Separable conditions are the most stringent and presume that an intervention is possible (at least in theory) to exactly replicate the effect of eliminating the risk factor on a particular mediator, with the intervention having no residual effect on disease that does not operate through the mediator.  In this setting, PS-PAFs are associated with the effect of applying this hypothesised intervention on a population level.  More applicable, but perhaps less interpretable are the mechanistic and interventional forms which unlike the separable PS-PAF require consideration of potential outcomes, but can be applied when a separable intervention can not be imagined.  Fortunately, all three forms of the PS-PAF are identified in the same way, so one can use the same estimation procedure and interpret depending on the assumptions they find reasonable.   Having defined and identified PS-PAF, we will compare and contrast them with the related concept of indirect PAF introduced by \cite{Sjolander2018mediation}.  We will illustrate results using data from INTERSTROKE, a case-control study designed to quantify disease burden attributable to a number of known causal risk factors for stroke.  A discussion section concludes the manuscript.


\section*{Identification and estimation of pathway-specific population attributable fractions}
\subsection*{Potential outcome notation used for mediation analyses}

We borrow notation from VanderWeele, \cite{vanderweele2015explanation} in defining potential outcomes.  As is usual in the causal inference literature, observable random variables will be denoted with unscripted notation, and random variables for potential outcomes will be denoted using subscripts.  In all cases, we use upper case letters to denote random quantities, and lower-case to denote quantities that are fixed or intervened on. 

In particular, let $C$ denote a random vector of known baseline covariates not affected by the exposure, the random variable $A \in \{0, 1\}$ a binary exposure of interest and the random variables $M^1,...M^K$ mediators on separate causal pathways from $A$ to $Y$, each $M^k$ could be binary, multi-category or continuous.  Finally the random variable $Y \in \{0, 1\}$ represents a binary disease outcome.   Figure 1 below demonstrates a multi-mediator scenario with 3 mediators, $M^1$, $M^2$ and $M^3$. 


[Figure 1 here]

The potential outcome setting exposure to $a$ and $M^k$ to $m^k$ is denoted $Y_{a,m^k}$, where the subscript $k$ indicates which  mediator which is intervened on.  On occasion, we will consider potential outcomes setting the exposure to $a$ and the $K$ mediators to $m^1,...m^K$, denoted by $Y_{a,m^1,...,m^K}$.  Since, an intervention setting $A=0$ may well affect the distribution of $M^k$, the potential outcome $Y_{a,m^1,...,m^K}$ for particular individuals may be unrealisable even under plausible interventions on the risk factor.   However, under standard counterfactual models, such as Pearl's NPSEM-IE (Non-Parametric Structural Equations Model with Independent Errors), the quantity $Y_{a,m^1,...,m^K}$ is still well defined for these individuals, and can be utilised when defining causal effects.  One can also define potential outcomes for each $M^k$, $k \le K$ for an intervention setting the exposure to $a$ as $M^k_{a}$.  In addition, we will use following abbreviated notation: $Y_{a}=Y_{a,M^1_a,...,M^K_a}$ for an intervention which sets the exposure $A$ to $a$,  $Y_{A,m^k}$ (corresponding to an intervention setting the kth mediator to $m^k$, with the exposure taking its natural value), and  $Y_{0,M^k}$ for an intervention `eliminating' the exposure but where the $k^{th}$ mediator takes its natural value.   Note that implicit in this notation is the possibility that an intervention on the $k^{th}$ mediator might affect causally downstream mediators when several mediators lie on the same causal pathway.   If on the other-hand, the mediators lie on separate causal pathways that are d-separated given $A$ and $C$ (briefly, this means that in the causal graph relating $C$,$A$,$M^1$,...,$M^K$, any path of adjoining arrows starting from $M^j$ and ending at $M^k$ that does not pass through $Y$ must intersect either $A$ or $C$), then $Y_{A,m^k}$ = $Y_{A,m^1,...,m^K}$, where $m^j = M^j$ for $j \neq k$, $M^j$ being the observed value of the $j^{th}$ mediator under no intervention, and $Y_{0,M^k}$=$Y_{0,m^1,...,m^K}$, where $m^k=M^k$ and $m^j=M^j_0$ for $j \neq k$, $M^j_0$ being the value that the $j^{th}$ mediator would take under an intervention that sets the exposure to 0.  A summary of all of this notation is given in summary box 1 below.

[Summary box 1 here]

As is usual with causal inference using the potential outcomes framework, we make Stable Unit Treated Value Assumptions (SUTVA) \cite{rubin1980randomization}, which implies that the relationship between potential and observed outcomes satisfy `consistency', which implies for instance that $Y=Y_{a}=Y_{a,M^1_a,...,M^K_a}$ when $A=a$.  In addition, mediation analysis requires some technical conditional independence assumptions which we will list as needed in the following sections. 

\subsection*{The population attributable fraction (PAF)}

Despite being an intrinsically causal idea, attributable fractions were originally defined via conditional probabilities in a non-causal framework, which has contributed to confusion regarding what they really purport to measure.  Here, we will instead use a definiton based on potential outcomes which is now becoming more prominent: \cite{hernan2020causal, suzuki2012relations}.

\begin{equation}
PAF_{total}= \frac{P(Y=1)-P(Y_0=1)}{P(Y=1)}.  \label{eqn:totalPAF}
\end{equation}   

Thinking of $Y_0$ as the potential outcome for a random individual in a population where no-one was exposed to the risk factor, (\ref{eqn:totalPAF}) can be directly interpreted as the relative change in disease prevalence if that risk factor was absent from the population. 


\subsection*{The pathway-specific population attributable fraction (PS-PAF)}

Whereas $PAF_{total}$ measures the total disease burden attributable to a risk factor, PS-PAF measures disease burden attributable to a risk-factor $\rightarrow$ mediator $\rightarrow$ outcome pathway.  We will give three differing causal definitions for PS-PAFs with interventional, mechanistic and separable interpretations.  We start by defining the interventional pathway-specific PAF which is most generally applicable, and as shown later reduces to the mechanistic and separable forms when additional assumptions are met. 

For a binary risk factor $A \in \{0,1\}$, the interventional PS-PAF for the mediating pathway $ A -> M^k -> Y$  is defined as 

\begin{equation}
PAF^I_{A->M^k->Y} = \frac{P(Y=1)-P(Y_{A,G^{k}_{0|C}}=1)}{P(Y=1)} \label{eqn:ppf}
\end{equation}

where the random variable $G^{k}_{0|C}$ is a random draw from the conditional distribution of $M^k_{0}$ given an individual's covariates, $C$.  Marginally, $G^k_{0}$ (simulated via first randomly sampling an individual from the population and using their covariates, $C$, to generate $G^{k}_{0|C}$) is a draw from the population distribution of $M^k_{0}$, that is the distribution that $M^k$ would have in a hypothetical world where the risk factor was eliminated.  
Noting this, the PS-PAF can then be interpreted in terms of a population intervention on $M^k$, where its distribution is shifted to the distribution that would be observed in a population where the risk factor $A$ was eliminated, with other quantities in the population (covariates $C$, exposure $A$ and other mediators $M^j, j \neq k$, which are not causally downstream of $M^k$) remaining unchanged.  This idea of randomly assigned interventions has previously been introduced to estimate versions of natural direct and indirect effects (sometimes termed interventional direct and indirect effects) in the presence of exposure-induced confounding \cite{vanderweele2014,vansteelandt2017interventional}. 

 One might also want to compare disease burden attributable to pathways that are either unknown (or involve unobserved mediators).  To do this, we will adapt the concept of Direct PAF proposed by Sj{\"o}lander \cite{Sjolander2018mediation} as follows:
\begin{equation}
PAF_{A->Y}^{M^1,...,M^K} = \frac{P(Y=1)-P(Y_{0,M^1,...,M^K}=1)}{P(Y=1)} \label{eqn:ppf_direct}
\end{equation}


We will refer to equation (\ref{eqn:ppf_direct}) as the PS-PAF for the direct pathway $A ->Y $.  (\ref{eqn:ppf_direct}) measures the disease burden attributable to direct pathogenic pathways from $A$ to $Y$, that is any pathway from $A$ to $Y$ (that may or may not be known) excluding the set of mediating pathways under consideration.  

It is instructive to compare the interpretations of direct and PS-PAFs in a more concrete setting.  In the introduction we informally illustrated PS-PAFs in the context of the effect of a dietary substitution (which was red meat, being completely substituted for plant-based proteins).  In this case the PS-PAF through blood pressure could be informally defined as the relative change in disease prevalence in a world where the distribution of blood pressure was somehow altered to match the distribution expected under such a population level substitution, but without changing the dietary habits of the population.  In contrast the direct PS-PAF would imagine the relative change in disease prevalence in a second world where the dietary substitution was rigorously implemented on a population level, but the effect of this intervention on blood pressure as well as on other known mediators (for instance BMI) was disabled so the individual level values of all these mediators were unaltered.  
 
The definition in \cite{Sjolander2018mediation} is very similar, except that it refers to the direct pathway with reference to a single mediating pathway, $k$, and will change dependent on that mediating pathway as follows:

\begin{equation}{
	PAF_{A->Y}^{M^k}=\frac{P(Y=1)-P(Y_{0,M^k}=1)}{P(Y=1)}
}
\end{equation}

In the previous example, this direct definition (with reference to blood pressure) compares prevalence in a world where the dietary substitution was implemented and as before the effect of this intervention on blood pressure is disabled but with the values of other known mediators of the diet/CVD relationship now affected by the intervention.  In the case that there is only a single mediating pathway definitions (3) and (4) will coincide.  

[Table 1 here]

\subsection*{Identifiability conditions}

As is usual in mediation analysis, causal identifiability conditions need to hold to unbiasedly estimate (\ref{eqn:ppf}) from data (the data comprising observed values of covariates, exposure, mediator and response sampled from some population).  In particular, conditions 1. and 2. below are necessary to identify PS-PAFs for each mediator $M^k$ of interest:  

\begin{enumerate}

\item $M^k_{0} \indep A | C$ (that is, conditional on covariate strata, the potential outcome for the mediator, under elimination of the risk factor, and the natural value of the risk factor should be independent random variables.  This condition can be informally understood as associations between the risk factor and mediator having causal interpretations within strata of covariates)

\item $Y_{a,m^k} \indep M^k |A=a, C$ (that is, conditional on covariate and risk factor strata, potential outcomes for the response, under various assignments for risk factor and the $k^{th}$ mediator, and the natural value of $M^k$ should be independent.  Informally, this can be understood as associations between the $k^{th}$ mediator and outcome having causal interpretations within joint strata of risk factor and covariates)

\end{enumerate}

An additional condition is necessary to identify $PAF_{A->Y}$:

\begin{enumerate} \setcounter{enumi}{2} 
 \item  $Y_{a,M^1,...,M^K} \indep A | M^1,...,M^K, C$, (that is conditional on joint strata of covariates and mediators $M^1$,...,$M^K$, the potential outcome $Y_{a,M^1,...,M^K}$ and risk factor $A$ are independent random variables.  Informally this can be understood as associations between the risk factor and outcome having causal interpretations within joint strata of mediators ($M^1,...,M^K$) and covariates)
\end{enumerate} 

Note that Under identifiability conditions 1, 2 and 3 we show in the supplementary material that

\begin{equation}
  \begin{split}
    PAF^I_{A->M^{k}->Y} =\frac{P(Y=1)-E_{A,C}(E_{M^k|A=0,C}(P(Y=1|A,C,M^k)))}{P(Y=1)}  \label{eqn:ppf_formula_mediator_observational}
       \end{split}
\end{equation}

and

\begin{equation}
  \begin{split}
    PAF_{A->Y} =\frac{P(Y=1)-E_{C,M^1,...,M^K}(P(Y=1|A=0,C,M^1,...,M^K))}{P(Y=1)}  \label{eqn:direct_paf}
       \end{split}
\end{equation}


where for generic functions $g_1$, $g_2$ and $g_3$ : $E_{A,C}(g_1(A,C))=\int_{a,c}g_1(a,c)dF_{A,C}(a,c)$ and $E_{C,M^1,...,M^K}g_2(C,M^1,..,M^K)=\int_{c,m^1,...,m^K}g_2(c,m^1...,m^K)dF_{C,M^1,...,M^K}(c,m^1,...,m^K)$ represent expectations of the random variables $g_1(A,C)$ and $g_2(C,M^1,...,M^K)$, integrated over the marginal distributions $F_{A,C}$ and $F_{C,M^1,...,M^K}$ of the subscripted variables and $E_{M^k|A=0,c}(g_3(M^k))=\int_{m^k}g_3(m^k)dF_{M^k|A=0,C=c}(m^k)$ is an expectation of $g_3(M^k)$ integrated according to the conditional distribution of $M^k$ given $A=0$ and $C=c$, $F_{M^k|A=0,C=c}$.  [Note also the shorthand that is used in the notation for conditional distributions of $Y$ and $M^k$.  For instance, a probability like $P(Y=1|A,C,M^k)$ stands for the probability that $Y=1$ given the risk factor takes the value $A$, confounders take the value $C$ and the $k^{th}$ mediator takes the value $M^k$, where $A$, $C$ and $M^k$ are thought of as random.  When evaluating this probability at fixed values $C=c$, $M^k=m^k$ and $A=a$, we instead write: $P(Y=1|A=a,C=a,M^k=m^k)$] 


\subsection*{Mechanistic pathway-specific PAF and disabling pathways}

Under an extra identifiability condition, the pathway-specific PAF can be also expressed in a mechanistic form where the mediator assignment to an individual (within the hypothetical population where the distribution of the mediator is altered) is the mediator that would result for that individual under no exposure to the risk factor:     


\begin{equation}
  \begin{split}
    PAF^M_{A->M^k->Y} =\frac{P(Y=1)-P(Y_{A,M^k_{0}}=1)}{P(Y=1)}  \label{eqn:mechanistic_direct_paf}
       \end{split}
\end{equation}  This final condition is:  

\begin{enumerate} \setcounter{enumi}{3} 
 \item  $Y_{a,m^k} \indep M^k_{0} | A=a, C$. 
\end{enumerate} 


This condition is less intuitive than the conditions 1., 2. and 3. described in the preceding section and involves consideration of cross-world counterfactuals (that is if $a=1$, $Y_{a,m^k}$ and $M^k_{0}$ would never be observed on the same individual).  However, as shown in the supplementary material, this condition does hold in a non-parametric structural equations model provided there is no post-treatment confounding of the mediator outcome relationship.  
The mechanistic pathway-specific PAF can be thought of as the relative change in disease burden in a hypothetical population where the mediated pathway $A->M^k->Y$ is disabled.  For example, in a simple setting where there is only a single known mediator, $M$, there are 2 potential pathways by which the risk factor effects disease, represented by the pathways $A->M->Y$ and $A->Y$ in Figure 2(a).  The total PAF (which refers to a population where a binary risk factor was eliminated corresponds to the disabling both pathways, that is the comparison is of disease risk in the populations with causal graphs shown in the left hand and right hand panes of Figure 2(a).  In contrast, direct PAF involves a comparison of disease risk in the current population with the hypothetical population where the direct pathway is disabled (Figure 2(b)) whereas the pathway-specific PAF represents a comparison of the current population with a hypothetical population where the pathway $A->M->Y$ is disabled (Figure 2c).  Note that in each case, current disease risk is compared to disease risk in some hypothetical population where a particular pathway (or pathways) has been disabled. 

[Figure 2 here]


\subsection*{Alternative framework using separable paths}

An alternative interpretaton of pathway-specific PAFs may be obtained using the separable paths framework detailed in Section 5 of \cite{robins2010alternative}.  Under this framework for mediation, we imagine that the effect of a treatment $A$ can be split into two (or more) components,  each component representing differing mechanisms by which A might effect Y.  For example, in the DAG represented by figure 3 below component $A_{M^k}$ only affects $Y$ through its direct relationship with the mediator $M^k$, whereas $A_{O^k}$ affects $Y$ either directly or through mediators other than $M^k$.  In the real world, $A_{M^k}$ and $A_{O^k}$ are linked deterministically based on the value of $A$.  For instance, if $A=a$, then $A_{M^k}=a$ and $A_{O^k}=a$ with probability 1 for each $a \in \{0,1\}$.  However, if this framework is appropriate, interventions need to be conceived which can set component $A_{M^k}$ to a particular value independently of the value for $A_{O^k}$.  Whether this is appropriate needs to be judged on a case by case basis.  For example, perhaps we are interested in the PS-PAF for physical activity on stroke through blood pressure.  If it is plausible that the effect of increased physical activity on blood pressure could be replicated by taking an anti-hypertensive pill with the pill having no direct effect on stroke that is not mediated through blood pressure, assignment of the anti-hypertensive pill may represent an intervention that sets $A_{M^k}$=0 independently of the value of $A_{O^k}$, and the PS-PAF could be defined as in (8) below.  In contrast, there is no obvious intervention replicating the effect on physical activity on waist hip ratio with no casual effect on stroke that is not mediated through waist hip ratio.  As a result, defining the PS-PAF for paths from physical inactivity through waist hip ratio via (8) may not be appropriate.  More formally, the separable PS-PAF is defined as:

\begin{equation}
PAF^S_{A->M^k->Y} = \frac{P(Y=1)-P(Y=1|do(A_{M^k}=0))}{P(Y=1)}
\end{equation}

where here we use the do notation, popularized by Pearl \cite{pearl2009causality} to represent the `interventional' distribution where $A_{M^k}$ is set to 0 in the population.  In analogy with how attributable fractions are usually defined, the above represents the relative change in the probability of disease in a population where the `component' risk factor $A_{M^k}$ was set to 0 in the population, but with the distribution of $A_{O^k}$ remaining unchanged (effectively disabling the pathway $A->M^k->Y$).  More specifically, suppose that risk factor $A \in \{0,1\}$ is divisible into separable components $A_{M^k}$ and $A_{O^k}$, with causal DAG as represented by Figure 3, with $A=A_{M^{k}}=A_{O^k}$ with probability 1.  Assuming that $0 < P(A=0|C=c)$ for all possible values of the covariate vector $c$, we prove in the Supplementary appendix that:

$$P(Y=1|do(A_{M^k}=0) = E_{A,C}(E_{M^k|A=0,C}(P(Y=1|A,C,M^k))),$$
indicating that the same identification formula results under interventional, mechanistic and separable interpretations.  

[Figure 3 here]

\subsection*{Pathway-specific population attributable fractions vs indirect population attributable fractions}

In the context of a single mediating pathway, \cite{Sjolander2018mediation} introduced the concept of indirect population attributable fracitons (indirect PAF):

\begin{equation}
  \begin{split}
PAF_{indirect,M^k} = PAF_{total} - PAF^{M^k}_{A->Y}
  \end{split}
\end{equation}

defined so that it sums with $PAF^{M^k}_{A->Y}$, (4), to the total PAF.  Rather than comparing disease risk in the current and hypothetical populations, (8) implicitly compares disease risk in two hypothetical populations: one where the direct pathway $A->Y$ has been disabled, with a second where the direct and mediated pathway are both disabled (see Figure 4).  Indirect PAF will usually be smaller than the corresponding pathway-specific PAF in a one mediator situation, as it is likely that some disease cases in the current population which are exposed to the risk factor might be equally well prevented by either eliminating the effect of the direct pathway (that is perhaps $Y_{1,M_{1}}=1$, but $Y_{0,M_{1}}=0$), or eliminating the mediated pathway (that is perhaps  $Y_{1,M_{1}}=1$, but $Y_{1,M_{0}}=0$).  The prevention of such disease cases would contribute to the pathway-specific PAF, but not to the indirect PAF. 

[Table 2 here]

[Figure 4 here]
 
[Table 3 here]
 

\subsection*{Estimating pathway specific population attributable fractions}

We will denote values for the riskfactor $A_{i} \in \{0,1\}$, covariate vector $C_{i}$ and mediators $M^{1}_{i},...,M^{K}_{i}$, for each individual $i \leq N$ in the dataset.  Estimation in cohort and cross sectional studies is more straightforward than in case-control studies, since the components of (\ref{eqn:ppf_formula_mediator_observational}) and (\ref{eqn:direct_paf}) can in theory be consistently estimated using empirical conditional distributions for the observed variables in our data.  In contrast, case control studies cannot be regarded as random or representative samples from the overall population and the corresponding  estimated empirical distributions will be biased for their population counterparts.  However, if the prevalence of disease, $\pi$, is known and the cases and controls are randomly selected from their source populations, one can weight the contributions of each individual $i \leq N$ so that the re-weighted sample is representative of the source population and consistent estimation of distributional quantities from the population is feasible.  If the case:control matching ratio is 1:r for some $r\geq 1$, this implies weights $w_{i}=1$ for cases, and $w_{i}=(1/\pi - 1)/r$ for controls.  For cohort and cross-sectional studies, we define $w_i=1$ for all $i \leq N$.  

We first describe the estimator when $M^k$ is continuous.  We suppose that the researcher specifies and estimates models for $P(Y=1|A=a,C=c,M^k=m)$, and $E(M^k|A=c,C=c)$ (perhaps using the re-weighted dataset in case-control scenarios).  For each individual $i$, we define $\hat{M}^k_i= M^k_i-A_{i}(\widehat{E(M^k_i|A_i=1,C_i)}-\widehat{E(M^k_i|A_i=0,C_i))}$.  Then our estimator for PS-PAF is:

$$\widehat{PAF}_{A->M^k->Y}=\frac{\sum{w_iY_i}-\sum_i{w_i\widehat{P(Y=1|A_i,C_i,\hat{M}^k_i}})}{\sum{w_iY_i}}$$

If $M^k$ is discrete, having a finite number of levels $\mathcal{M}^k=\{m_1,...,m_{n_k}\}$ we need to estimate the probabilities $P(M^k=m|A_i=0,C_i)$ for each $m \in \mathcal{M}^k$, in which case the estimator for PS-PAF is as follows:

$$\widehat{PAF}_{A->M^k->Y}=\frac{\sum{w_iY_i}-\sum_i{w_i\sum_{m \in \mathcal{M}^k}{\widehat{P(M^k=m|A_i=0,C_i)}\widehat{P(Y=1|A_i,C_i,M^k=m)}}}}{\sum{w_iY_i}}$$
  
In the case where there are multiple mediators, an inconvenience in applying the above estimators for differing mediators $M^1,...,M^K$ is separate outcome models: $\widehat{P(Y=1|A=a,C=c,M^k=m^k)}$ need to be fit for separate mediators, $M^k$, $k \leq K$.  Here, we assume the mediators lie on separate causal pathways that are d-separated given $A$ and $C$ (or alternatively $M^1$,...,$M^K$ are mutually conditionally independent given $A$ and $C$) in which case it follows that:

\begin{align*}
& E_{A,C}(E_{M^k|A=0,C}(P(Y=1|A,C,M^k)))\\ \\
& = E_{A,C,\mathbf{M^{\neq k}}}(E_{M^k|A=0,C}(P(Y=1|A,C,M^1,...,M^K)))
\end{align*}
letting $\mathbf{M^{\neq k}}$ be the set of mediators excluding $M^k$, which implies a single outcome model $\widehat{P(Y=1|A=a,C=c,M^1=m^1,...,M^K=m^K)}$ can be used, suggesting the alternative estimators:

$$\widehat{PAF}_{A->M^k->Y}=\frac{\sum{w_iY_i}-\sum_i{w_i\widehat{P(Y=1|A_i,C_i,\hat{M}^k_i, \mathbf{M_i^{\neq k}})}}}{\sum{w_iY_i}}$$ and 

\footnotesize
$$\widehat{PAF}_{A->M^k->Y}=\frac{\sum{w_iY_i}-\sum_i{w_i\sum_{m \in \mathcal{M}^k}{\widehat{P(M^k=m|A_i=0,C_i)}\widehat{P(Y=1|A_i,C_i,M^k=m,\mathbf{M_i^{\neq k}})}}}}{\sum{w_iY_i}},$$
\normalsize

where $\mathbf{M_i^{\neq k}}$ are the set of mediator values for individual $i$, excluding mediator $k$.  In the alternative case that mediators lie on the same causal pathway (with some mediators acting as confounders for other mediator-outcome relationships), condition 2. on page 12 will be violated for those $M^k$ subject to confounding by other mediators, and alternative estimation approaches which are described in the Supplementary material on pages 11-14 need to be used. Justifications of these estimators, including the modeling assumptions necessary for consistent estimation are given in the Supplementary material. Since these estimators combine models for $M^k$ and $Y$, analytic formulae for standard errors are difficult to derive.  In the data example given below we instead calculate approximate confidence intervals for pathway-specific PAFs using the Bootstrap (see Table 4). In contrast, estimating $PAF_{A->Y}$ is more straight-forward and boils down to to estimating $E_{C,M^1,...,M^K}(P(Y=1|A=0,C,M^1,...M^K)))$.  This can be achieved by estimating $P(Y=1|A=0,C_{i},M^{1}_{i},...,M^{K}_{i})$ for each individual, and then averaging this quantity over individuals in the data, taking care to incorporate weighting under a case control design.  As an alternative, a double robust estimator for $E(P(Y=1|A=0,C,M^1,...,M^K))$ can be derived using the same approaches Sj{\"o}lander describes in \cite{Sjolander2018mediation}.  

\section*{Data Example}

INTERSTROKE, \cite{o2016global}, is a large international case control study designed to quantify the contribution of established risk factors to stroke prevalence at a global level. Here we investigate the possible mediating effects of physical inactivity (PHYS: a two level variable with levels `mainly inactive' coded as 1, and mainly active, coded as 0) on incidence of first stroke through WHR: waist hip ratio, [waist measurement (cm)]/[hip measurment in (cm)], APOB: ratio between measured apolipoprotein-B and apolipoprotein-A (these are proteins in the blood responsible for lipid metabolism) and HBP: prior clinical diagnosis of high blood pressure.  We treat WHR and APOB as continuous variables, and HBP as binary.  Covariates and assumed mediators are as assumed in the causal structure shown by Figure 5. 

 To estimate Sj{\"o}lander's direct and indirect attributable fractions, and the PS-PAFs described above, we fit a main-effects logistic regression predicting stroke status as a function of age, sex, region, education, healthy-eating score, self-reported stress levels, smoking status, alcohol use, PHYS, WHR, APOB and HPB, with the terms for WHR and APOB entering as 5-degree of freedom natural cubic splines to ensure sufficient flexibility to model the speculated non-linear relationships between these mediators and stroke.  The covariates were chosen with the hope that relationships between mediators (APOB, WHR and HBP) and the outcome might be close to unconfounded conditional on physical activity and the other covariates (as required in condition (2) on page 12).  Stroke controls were upweighted by a factor of 284 to reflect a yearly stroke incidence of first stroke of 0.0035 or 3.5 strokes per 1000 individuals per year, estimated via data from the global burden of disease \cite{gbd}.  Models for each mediator conditioned on age, sex, region, education, healthy-eating score, stress levels, smoking status, alcohol use and PHYS.  These covariates (excluding PHYS) are assumed to to act as a sufficient adjustment set to deconfound the relationship between PHYS and each mediator with the hope that this set of covariates satisfies condition (1) on page 12.

In this example, the mediating pathways and direct pathway due to physical inactivity (here $A=1$ represents individuals that are physically inactive, $A=0$ represents individuals who are physically active) are likely to all increase the probability of stroke, and one would expect PS-PAFs to be somewhat larger than the corresponding indirect PAFs.  This pattern is seen in Table 4 with the estimated PS-PAFs all being larger than the corresponding indirect PAFs.  As an example, the PS-PAF for HBP, which is interpreted as the relative decrease in disease prevalence if one disabled the physical-activity$\rightarrow$HBP$\rightarrow$stroke pathway is estimated to be 4.2\% (one might informally interpret this as the percentage of stroke burden that is attributable to this pathway).  The indirect PAF, interpretable as the relative decrease in disease prevalence associated with disabling the same mediating pathway, but now subsequent to disabling all pathways from activity to stroke that don't involve HBP is estimated to be 2.5\%. Similarly, the estimated PS-PAFs through APOB (2.5\%) and waist-hip ratio (2.8\%) are larger than the corresponding indirect PAFs (1.6\%) and (1.7\%).  The direct $PAF^{M^1,...,M^K}_{A->Y}$ (defined in equation (3)) is estimated as 34\% and represents the relative decrease in disease prevalence if all pathways not mediated by HBP, APOB or WHR were disabled. In Table 4, we also report estimates for Sj{\"o}lander's version of direct PAF: $PAF^{M^k}_{A->Y}$ given by equation (4), which changes depending on the mediating pathway (essentially this estimates disease burden through all other pathways except through $M^k$).  In summary, this analysis suggests that population disease burden for stroke attributable to physical inactivity partially depends on the mediating pathways through blood pressure, WHR and APOB but depends mostly on other (unknown) mechanisms, exemplified by the large direct PAF.  As with any causal analysis, these tentative conclusions depend jointly on correct modelling of conditional probability distributions and on the validity of the causal identifiability assumptions listed earlier.   


[Figure 5 here]

[Table 4 here]

\section*{Discussion}


In this paper we have introduced PS-PAFs (in interventional, mechanistic and separable forms) as a metric to measure the disease burden attributable to particular exposure mediator pathways.  While at first sight this triplicate of definitions seems to add complexity, it should be noted that all three metrics are identified the same way in observational data (but under differing assumptions), and in some way represent a sequence of generalizations of separable PS-PAF.  For instance, in contrast to the interventional and mechanistic versions, the separable PS-PAF is identifiable without a counterfactual model, and counterfactual notation is unnecessary in its definition.  However, if we associate a typical counterfactual model to the causal DAG in Figure 3 (such as Pearl's Non-parametric structural equation model with independent errors (NPSEM-IE) \cite{pearl2013direct} or Robin's Finest Fully Randomised Causally Interpretable Structural Tree Graph (FFRCISTG) model for one-step ahead counterfactuals \cite{robins1986new}) , $P(Y=1|do(A_{M^k}=0))$ will correspond to $P(Y_{A,M^k_{0}}=1)$ (see the Supplementary material for more justification).  In other words, if the separable PS-PAF is identifiable so is the mechanistic PS-PAF and the two will correspond.  Similarly, if assumptions (1), (2) and (4) are true (the assumptions necessary to identify the mechanistic PS-PAF), then certainly assumptions (1) and (2) are both true and the interventional PS-PAF can be identified (and since the identification formula is the same, they must again correspond).  Indeed, as we show in the Supplementary Material, the interventional PS-PAF is identifiable under more general structural relationships between the mediators (compared with the mechanistic and separable PS-PAFs) where certain mediators of the risk factor-outcome relationship act as confounders for the relationship between other mediators and the outcome.  In contrast, the mechanistic and separable pathway-specific PAFs are not identifiable in situations involving post-treatment confounding.  While least identifiable, the separable PS-PAF has perhaps the cleanest interpretation both in terms of a PAF for disabling the mediating pathway and also as a regular PAF for $A_{M^k}$ (that is, treating the separable component $A_{M^k}$ of $A$ as a risk factor).  Likewise the interpretation of the mechanistic PS-PAF (in terms of disabling the mediating pathway) is more palatable than the interventional PS-PAF (in terms of an intervention where each individual is assigned a random value of the mediator from its distribution under elimination of the risk factor, conditional on their covariates).   

PS-PAFs are related to the recently proposed ideas of direct and indirect PAF by Sj{\"o}lander \cite{Sjolander2018mediation}.   
While PS-PAFs have an interpretation that compares disease prevalence in the actual and hypothetical populations, indirect PAFs do not and are defined as the left over disease burden, after subtracting direct PAF from the total PAF.  As such, indirect PAF's interpretation is intrinsically linked to direct PAF and is perhaps difficult to motivate in a clinical setting.  For instance, in a situation where the direct PAF and PS-PAF are both 100\%, disease could be eliminated by disabling either the direct pathway, or alternatively disabling the mediating pathway.  Despite the possibility of erradicating disease by disabling the mediating pathway, the indirect PAF is defined as 0\%.  In a one mediator situation, one way to understand the distinctions between these concepts is in terms of modified sequential attributable fractions \cite{ferguson2020revisiting}, that is attributable fractions that are constructed from disabling pathways in a particular order (as demonstrated in Figures 2 and 4) with the order in which pathways are disabled differing for PS-PAFs and indirect PAFs.  In more detail, a (mechanistic) PS-PAF as given by equation (7) can be interpreted as the relative change in disease burden from disabling a particular mediating pathway.  The corresponding indirect PAF, equation (9), is also associated with disabling that same mediating pathway but this time subsequent to disabling the direct pathway (see figure 4).  Since the effect of disabling both the direct and mediating pathways is equivalent to the effect of eliminating the risk factor, this effectively forces the additivity property that total PAF is the sum of direct and indirect PAF.  Note that in general sequential attributable fractions \cite{ferguson2018estimating} are constructed to sum to some well-defined overall PAF but usually the sequence corresponds to the hypothetical elimination of each of a group of risk factors in some order, rather than disabling mediating pathways related to the effect of a particular risk factor in some order.   While this additivity property at first seems appealing, it perhaps is unnatural in the context of attributable fractions, where it is well recognised that the PAF for differing risk factors may sum to more than the joint PAF and sometimes to more than 1 \cite{rowe2004population}.  The sufficient/component cause framework \cite{rothman1976causes} gives a simple but enlightening explanation for this phenomenon.  For particular individuals, a certain collection of risk factors (perhaps  diet, stress and tobacco usage) might collectively lead to disease at a particular point in time, but the disease may not have occurred at that time if any of the risk factors were not present.  The same logic implies that pathway-specific PAFs will tend to be larger than indirect PAFs as illustrated in this manuscript, if the direct and indirect pathways act as independent disease-causing mechanisms both of which need to be operational in particular individuals for disease to occur.  If additivity to total PAF is required, while at the same time preserving comparability of measured disease burden for direct and mediating pathways, it is possible to average sequential analogues of PS-PAF to produce a kind of average PS-PAF which when summed over differing mediating and direct pathways equals the total PAF.  This, however, is beyond the scope of the paper and as a quantity may be difficult to interpret.

Whereas through this manuscript we imagine that a mediator is observed at a point in time, often longitudinal exposure to the mediator (for instance sustained high blood pressure over several years due to a sedentary lifestyle) is an important contributor to disease risk.  While it is relatively easy to extend definitions of PS-PAF to reflect counterfactual mediator trajectories, identifiability conditions are more complicated and longitudinal data on mediators and associated time varying confounders are then necessary for estimation.  Nevertheless, even if longitudinal data on mediator progression is lacking, as it is here, estimating PS-PAFs for differing pathways as calculated here can act as a proxy for a longitudinal calculation and still help in determining the dominant pathways by which a risk factor affects an outcome.  For instance, the analysis here suggests that the pathways from physical inactivity through waist hip ratio, blood pressure and cholesterol may have reasonably similar contributions to disease burden, and suggests much of the disease burden due to inactivity is explained by alternative pathways.

Whereas attributable fractions can measure the total disease burden associated with a risk factor, there are less useful to measure the real-world impact of a public health intervention on that risk factor since even successful health interventions usually only partially eliminate a risk factor and in addition cannot alter prior history to a risk factor when cumulative exposure might also impact disease.  As an example, rather than considering a hypothetical population where smoking is eliminated, a realistic population level intervention (such as increasing the tax on cigarettes) may result in a 5\% decrease in the number of cigarettes consumed rather than total elimination of smoking.  Impact fractions are generalized versions of attributable fractions that measure the reduction in disease prevalence associated with such a population intervention \cite{drescher1997estimating}.  The ideas described here can easily be adapted to define and estimate pathway-specific impact fractions for such real world interventions which may characterize the dominant mechanisms by which the intervention affects disease burden.  For example, the pathway-specific impact fraction for the pathway $A->M^k->Y$ could be defined by letting $G^k_{|C}$ represent a random variable having the population distribution of the mediator $M^k$ under the proposed intervention (simulated again conditional on an individuals' covariate vector $C$) and replacing $G^k_{0|C}$ with  $G^k_{|C}$ in equation (2).   

\subsection*{Ethics approval}
No human subjects were directly involved in this study.  The research involves secondary analysis of anonymized data and ethics approval was not required.

\subsection*{Data availability}
The INTERSTROKE data set used in the real data example is not publicly available.  Simulated case-control data for INTERSTROKE risk factors, based on a fitted Bayesian network model applied to the real INTERSTROKE data, as well as examples of calculating PS-PAFs using this simulated data is available in the R-package graphPAF: \\ https://github.com/johnfergusonNUIG/graphPAF

\subsection*{Supplementary data}
Supplementary data and supplementary material are available at IJE online.  An R package: graphPAF that estimates PS-PAFs is available for download at https://github.com/johnfergusonNUIG/graphPAF

\subsection*{Author Contributions}
Dr. O'Connell drafted the manuscript and coded PS-PAF calculations.  Dr. Ferguson conceived of the idea of the manuscript, coded PS-PAF calculations and co-drafted the manuscript.

\subsection*{Funding}
This work was supported by the grant EIA-2017-017 from the Health Research Board, Ireland

\subsection*{Conflict of Interest}
None declared


\bibliography{biblio} 
\bibliographystyle{vancouver}
\end{document}
