# Supplementary material for: Pathway-specific population attributable fractions
Source: Int J Epidemiol. 2022 May 10;51(6):1957–69. doi: 10.1093/ije/dyac079 (PMC9749703; doi:10.1093/ije/dyac079)
Supplement: dyac079_Supplementary_Data [file dyac079_supplementary_data.zip › dyac079_Supplementary_Data/ije-2021-10-1464-File014.bib]

%% This BibTeX bibliography file was created using BibDesk.
%% http://bibdesk.sourceforge.net/


%% Created for Maurice O'Connell at 2022-03-28 17:59:28 +0100 


%% Saved with string encoding Unicode (UTF-8) 


@article{robins2010alternative,
	author = {Robins, James M and Richardson, Thomas S},
	date-added = {2022-03-25 13:26:18 +0000},
	date-modified = {2022-03-28 17:39:16 +0100},
	journal = {Causality and psychopathology: Finding the determinants of disorders and their cures},
	pages = {103--158},
	publisher = {Oxford University Press Oxford},
	title = {Alternative graphical causal models and the identification of direct effects},
	volume = {84},
	year = {2010}}

@article{ferguson2020revisiting,
	author = {Ferguson, John and O'Connell, Maurice and O'Donnell, Martin},
	date-added = {2022-03-24 14:20:59 +0000},
	date-modified = {2022-03-28 17:12:52 +0100},
	journal = {Arch Public Health},
	pages = {1--9},
	publisher = {BioMed Central},
	title = {Revisiting sequential attributable fractions},
	volume = {78},
	year = {2020}}

@article{gbd,
	date-added = {2022-03-24 12:53:40 +0000},
	date-modified = {2022-03-24 13:55:24 +0000},
	title = {GBD Compare Data Visualization, Seattle, WA: IHME, University of Washington, 2018. Available from http://vizhub.healthdata.org/gbd-compare (24 March 2022, date last accessed)}}

@article{di2020attributable,
	author = {Di Maso, Matteo and Bravi, Francesca and Polesel, Jerry and et al},
	date-added = {2021-12-19 13:16:01 +0000},
	date-modified = {2022-03-28 17:14:37 +0100},
	journal = {Stat Methods Med Res},
	pages = {854--865},
	publisher = {SAGE Publications Sage UK: London, England},
	title = {Attributable fraction for multiple risk factors: Methods, interpretations, and examples},
	volume = {29},
	year = {2020}}

@article{pearl2010consistency,
	author = {Pearl, Judea},
	date-added = {2021-01-19 17:31:25 +0000},
	date-modified = {2022-03-24 14:16:21 +0000},
	journal = {Epidemiology},
	pages = {872--875},
	publisher = {LWW},
	title = {On the consistency rule in causal inference: axiom, definition, assumption, or theorem?},
	volume = {21},
	year = {2010}}

@article{naimi2014mediation,
	author = {Naimi, Ashley I and Kaufman, Jay S and MacLehose, Richard F},
	date-added = {2021-01-13 22:45:47 +0000},
	date-modified = {2022-03-24 14:16:38 +0000},
	journal = {International journal of epidemiology},
	pages = {1656-1661},
	publisher = {Oxford University Press},
	title = {Mediation misgivings: ambiguous clinical and public health interpretations of natural direct and indirect effects},
	volume = {43},
	year = {2014}}

@article{thomas2010gene,
	author = {Thomas, Duncan},
	date-added = {2021-01-11 18:58:36 +0000},
	date-modified = {2022-03-24 14:14:43 +0000},
	journal = {Nature Reviews Genetics},
	pages = {259--272},
	publisher = {Nature Publishing Group},
	title = {Gene--environment-wide association studies: emerging approaches},
	volume = {11},
	year = {2010}}

@article{lange2014assessing,
	author = {Lange, Theis and Rasmussen, Mette and Thygesen, Lau Caspar},
	date-added = {2021-01-11 18:27:09 +0000},
	date-modified = {2022-03-24 14:17:15 +0000},
	journal = {American journal of epidemiology},
	pages = {513-518},
	publisher = {Oxford University Press},
	title = {Assessing natural direct and indirect effects through multiple pathways},
	volume = {179},
	year = {2014}}

@article{vanderweele2014causal,
	author = {VanderWeele, Tyler J and Robinson, Whitney R},
	date-added = {2021-01-08 16:54:07 +0000},
	date-modified = {2022-03-24 14:14:23 +0000},
	journal = {Epidemiology (Cambridge, Mass.)},
	pages = {473},
	publisher = {NIH Public Access},
	title = {On causal interpretation of race in regressions adjusting for confounding and mediating variables},
	volume = {25},
	year = {2014}}

@article{lourida2013mediterranean,
	author = {Lourida, Ilianna and Soni, Maya and Thompson-Coon, Joanna and Purandare, Nitin and Lang, Iain A and Ukoumunne, Obioha C and Llewellyn, David J},
	date-added = {2021-01-08 16:47:09 +0000},
	date-modified = {2022-03-24 14:17:06 +0000},
	journal = {Epidemiology},
	pages = {479-489},
	publisher = {JSTOR},
	title = {Mediterranean diet, cognitive function, and dementia: a systematic review},
	year = {2013}}

@article{vanderweele2013policy,
	author = {VanderWeele, Tyler J},
	date-added = {2021-01-08 16:46:08 +0000},
	date-modified = {2022-03-24 14:14:31 +0000},
	journal = {Epidemiology (Cambridge, Mass.)},
	pages = {175},
	publisher = {NIH Public Access},
	title = {Policy-relevant proportions for direct effects},
	volume = {24},
	year = {2013}}

@article{tchetgen2014bounds,
	author = {Tchetgen, Eric J Tchetgen and Phiri, Kelesitse},
	date-added = {2021-01-08 16:30:08 +0000},
	date-modified = {2022-03-24 14:14:53 +0000},
	journal = {Epidemiology (Cambridge, Mass.)},
	pages = {775},
	publisher = {NIH Public Access},
	title = {Bounds for pure direct effect},
	volume = {25},
	year = {2014}}

@article{vanderweele2009conceptual,
	author = {VanderWeele, Tyler J and Vansteelandt, Stijn},
	date-added = {2021-01-08 13:33:56 +0000},
	date-modified = {2022-03-24 14:14:36 +0000},
	journal = {Statistics and its Interface},
	pages = {457--468},
	publisher = {International Press of Boston},
	title = {Conceptual issues concerning mediation, interventions and composition},
	volume = {2},
	year = {2009}}

@article{labarrere2011early,
	author = {Labarrere, Carlos A and Woods, JR and Hardin, JW and Campana, GL and Ortiz, MA and Jaeger, BR and Reichart, B and Bonnin, JM and Currin, A and Cosgrove, S and others},
	date-added = {2021-01-04 16:33:30 +0000},
	date-modified = {2022-03-24 14:17:22 +0000},
	journal = {American Journal of Transplantation},
	pages = {528-535},
	publisher = {Wiley Online Library},
	title = {Early prediction of cardiac allograft vasculopathy and heart transplant failure},
	volume = {11},
	year = {2011}}

@article{avin2005identifiability,
	author = {Avin, Chen and Shpitser, Ilya and Pearl, Judea},
	date-added = {2021-01-04 16:31:39 +0000},
	date-modified = {2021-01-04 16:31:39 +0000},
	title = {Identifiability of path-specific effects},
	year = {2005}}

@article{vanderweele2014mediation,
	author = {VanderWeele, Tyler and Vansteelandt, Stijn},
	date-added = {2021-01-04 16:30:43 +0000},
	date-modified = {2022-03-24 14:14:15 +0000},
	journal = {Epidemiologic methods},
	pages = {95--115},
	publisher = {De Gruyter},
	title = {Mediation analysis with multiple mediators},
	volume = {2},
	year = {2014}}

@article{montgomery2013computerized,
	author = {Montgomery, Jacob M and Cutler, Josh},
	date-added = {2021-01-04 16:29:52 +0000},
	date-modified = {2022-03-24 14:16:44 +0000},
	journal = {Political Analysis},
	pages = {172-192},
	publisher = {Cambridge University Press},
	title = {Computerized adaptive testing for public opinion surveys},
	volume = {21},
	year = {2013}}

@article{daniel2015causal,
	author = {Daniel, Rhian M and De Stavola, Bianca L and Cousens, SN and Vansteelandt, Stijn},
	date-added = {2021-01-04 16:29:07 +0000},
	date-modified = {2022-03-24 14:23:39 +0000},
	journal = {Biometrics},
	pages = {1--14},
	publisher = {Wiley Online Library},
	title = {Causal mediation analysis with multiple mediators},
	volume = {71},
	year = {2015}}

@article{vanderweele2014effect,
	author = {VanderWeele, Tyler J and Vansteelandt, Stijn and Robins, James M},
	date-added = {2021-01-04 15:22:03 +0000},
	date-modified = {2022-03-24 14:14:19 +0000},
	journal = {Epidemiology (Cambridge, Mass.)},
	pages = {300},
	publisher = {NIH Public Access},
	title = {Effect decomposition in the presence of an exposure-induced mediator-outcome confounder},
	volume = {25},
	year = {2014}}

@article{vansteelandt2017interventional,
	author = {Vansteelandt, Stijn and Daniel, Rhian M},
	date-added = {2021-01-04 14:09:18 +0000},
	date-modified = {2022-03-28 17:24:15 +0100},
	journal = {Epidemiology},
	pages = {258},
	publisher = {Europe PMC Funders},
	title = {Interventional effects for mediation analysis with multiple mediators},
	volume = {28},
	year = {2017}}

@article{tibshirani1993introduction,
	author = {Tibshirani, Robert J and Efron, Bradley},
	date-added = {2020-09-17 21:58:11 +0100},
	date-modified = {2020-09-17 21:58:11 +0100},
	journal = {Monographs on statistics and applied probability},
	pages = {1--436},
	publisher = {Chapman and Hall New York},
	title = {An introduction to the bootstrap},
	volume = {57},
	year = {1993}}

@book{efron2016computer,
	author = {Efron, Bradley and Hastie, Trevor},
	date-added = {2020-09-17 21:53:30 +0100},
	date-modified = {2020-09-17 21:53:30 +0100},
	publisher = {Cambridge University Press},
	title = {Computer age statistical inference},
	volume = {5},
	year = {2016}}

@article{bollen19891989b,
	author = {Bollen, KA},
	date-added = {2020-09-16 18:08:47 +0100},
	date-modified = {2020-09-16 18:08:47 +0100},
	title = {(1989b). Structural equations with latent variables. New York: John Wiley},
	year = {1989}}

@article{alwin1975decomposition,
	author = {Alwin, Duane F and Hauser, Robert M},
	date-added = {2020-09-16 18:07:40 +0100},
	date-modified = {2020-09-16 18:07:40 +0100},
	journal = {American sociological review},
	pages = {37--47},
	publisher = {JSTOR},
	title = {The decomposition of effects in path analysis},
	year = {1975}}

@article{mackinnon2007intermediate,
	author = {MacKinnon, David P and Lockwood, Chondra M and Brown, C Hendricks and Wang, Wei and Hoffman, Jeanne M},
	date-added = {2020-09-15 17:38:47 +0100},
	date-modified = {2022-03-24 14:17:02 +0000},
	journal = {Clinical Trials},
	pages = {499-513},
	publisher = {Sage Publications Sage UK: London, England},
	title = {The intermediate endpoint effect in logistic and probit regression},
	volume = {4},
	year = {2007}}

@article{robins2003semantics,
	author = {Robins, James M},
	date-added = {2020-09-15 17:08:42 +0100},
	date-modified = {2020-09-15 17:08:42 +0100},
	journal = {Oxford Statistical Science Series},
	pages = {70--82},
	publisher = {OXFORD UNIV PRESS},
	title = {Semantics of causal DAG models and the identification of direct and indirect effects},
	year = {2003}}

@inbook{PearlMediation33,
	author = {Pearl, Judea},
	chapter = {12. The Mediation Formula: A guide to the assessment of causal pathways in nonlinear models},
	date-added = {2020-09-10 16:31:36 +0100},
	date-modified = {2020-09-10 16:31:36 +0100},
	editor = {John Wiley and Sons, Ltd, Chichester, UK},
	pages = {pp. 151-179},
	title = {Chapter in Book: C. Berzuini, P. Dawid, and L. Bernardinelli (Eds.), Causality: Statistical Perspectives and Applications},
	year = {2012}}

@article{sjolander2018mediation,
	author = {Sj{\"o}lander, Arvid},
	date-modified = {2022-03-28 17:22:46 +0100},
	journal = {Epidemiol Methods},
	publisher = {De Gruyter},
	title = {Mediation analysis with attributable fractions},
	volume = {7},
	year = {2018}}

@book{vanderweele2015explanation,
	author = {VanderWeele, Tyler},
	publisher = {Oxford University Press},
	title = {Explanation in causal inference: methods for mediation and interaction},
	year = {2015}}

@book{pearl2016causal,
	author = {Pearl, Judea and Glymour, Madelyn and Jewell, Nicholas P},
	publisher = {John Wiley \& Sons},
	title = {Causal inference in statistics: A primer},
	year = {2016}}

@article{rubin1980randomization,
	author = {Rubin, Donald B},
	date-modified = {2022-03-28 17:29:39 +0100},
	journal = {J Am Stat Assoc},
	pages = {591--593},
	publisher = {JSTOR},
	title = {Randomization analysis of experimental data: The Fisher randomization test comment},
	volume = {75},
	year = {1980}}

@article{robins1992identifiability,
	author = {Robins, James M and Greenland, Sander},
	journal = {Epidemiology},
	pages = {143--155},
	publisher = {JSTOR},
	title = {Identifiability and exchangeability for direct and indirect effects},
	year = {1992}}

@article{baron1986moderator,
	author = {Baron, Reuben M and Kenny, David A},
	journal = {Journal of personality and social psychology},
	number = {6},
	pages = {1173},
	publisher = {American Psychological Association},
	title = {The moderator--mediator variable distinction in social psychological research: Conceptual, strategic, and statistical considerations.},
	volume = {51},
	year = {1986}}

@article{bruzzi1985estimating,
	author = {Bruzzi, Paolo and Green, Sylvan B and Byar, David P and Brinton, Louise A and Schairer, Catherine},
	journal = {American journal of epidemiology},
	number = {5},
	pages = {904--914},
	publisher = {Oxford University Press},
	title = {Estimating the population attributable risk for multiple risk factors using case-control data},
	volume = {122},
	year = {1985}}

@article{gefeller1992annotated,
	author = {Gefeller, Olaf},
	date-modified = {2022-03-24 14:18:59 +0000},
	journal = {Biometrical Journal},
	pages = {1007-1012},
	publisher = {Wiley Online Library},
	title = {An annotated bibliography on the attributable risk},
	volume = {34},
	year = {1992}}

@article{cole1971attributable,
	author = {Cole, Philip and MacMahon, Brian},
	date-modified = {2022-03-24 14:23:43 +0000},
	journal = {British journal of preventive \& social medicine},
	pages = {242},
	publisher = {BMJ Publishing Group},
	title = {Attributable risk percent in case-control studies.},
	volume = {25},
	year = {1971}}

@article{suzuki2012relations,
	author = {Suzuki, Etsuji and Yamamoto, Eiji and Tsuda, Toshihide},
	date-modified = {2022-03-28 17:30:59 +0100},
	journal = {Am J Epidemiol},
	pages = {567--575},
	publisher = {Oxford University Press},
	title = {On the relations between excess fraction, attributable fraction, and etiologic fraction},
	volume = {175},
	year = {2012}}

@article{miettinen1974proportion,
	author = {Miettinen, Olli S},
	date-modified = {2022-03-24 14:16:57 +0000},
	journal = {American journal of epidemiology},
	pages = {325-332},
	publisher = {Oxford University Press},
	title = {Proportion of disease caused or prevented by a given exposure, trait or intervention},
	volume = {99},
	year = {1974}}

@article{hernan2020causal,
	author = {Hern{\'a}n, Miguel A and Robins, James M},
	date-modified = {2022-03-24 14:09:54 +0000},
	journal = {Boca Raton: Chapman \& Hill/CRC},
	title = {Causal inference: what if},
	year = {2020}}

@article{ferguson2019graphical,
	author = {Ferguson, John and O'Leary, Neil and Maturo, Fabrizio and Yusuf, Salim and O'Donnell, Martin},
	date-modified = {2022-03-28 14:41:43 +0100},
	journal = {BMC Med Res Methodol},
	pages = {186},
	publisher = {Springer},
	title = {Graphical comparisons of relative disease burden across multiple risk factors},
	volume = {19},
	year = {2019}}

@article{rockhill1998use,
	author = {Rockhill, Beverly and Newman, Beth and Weinberg, Clarice},
	date-modified = {2022-03-24 14:15:22 +0000},
	journal = {American journal of public health},
	pages = {15--19},
	publisher = {American Public Health Association},
	title = {Use and misuse of population attributable fractions.},
	volume = {88},
	year = {1998}}

@article{poole2015history,
	author = {Poole, Charles},
	date-modified = {2022-03-28 17:11:37 +0100},
	journal = {Ann Epidemiol},
	pages = {147-154},
	publisher = {Elsevier},
	title = {A history of the population attributable fraction and related measures},
	volume = {25},
	year = {2015}}

@article{rowe2004population,
	author = {Rowe, Alexander K and Powell, Kenneth E and Flanders, W Dana},
	date-modified = {2022-03-28 17:54:14 +0100},
	journal = {Am J Prev Med},
	pages = {243--249},
	publisher = {Elsevier},
	title = {Why population attributable fractions can sum to more than one},
	volume = {26},
	year = {2004}}

@article{eide1995sequential,
	author = {Eide, Geir Egil and Gefeller, Olaf},
	date-modified = {2022-03-24 14:23:22 +0000},
	journal = {Journal of clinical epidemiology},
	pages = {645--655},
	publisher = {Elsevier},
	title = {Sequential and average attributable fractions as aids in the selection of preventive strategies},
	volume = {48},
	year = {1995}}

@article{ferguson2018estimating,
	author = {Ferguson, John and Alvarez-Iglesias, Alberto and Newell, John and Hinde, John and O'Donnell, Martin},
	date-modified = {2022-03-28 17:52:34 +0100},
	journal = {Stat Methods Med Res},
	pages = {1141--1152},
	publisher = {SAGE Publications Sage UK: London, England},
	title = {Estimating average attributable fractions with confidence intervals for cohort and case--control studies},
	volume = {27},
	year = {2018}}

@article{ml1953occurrence,
	author = {ML, LEVIN},
	date-modified = {2022-03-28 14:43:19 +0100},
	journal = {Acta Unio Int Contra Cancrum},
	pages = {531-541},
	title = {The occurrence of lung cancer in man.},
	volume = {9},
	year = {1953}}

@article{o2016global,
	author = {O'Donnell, Martin J and Chin, Siu Lim and Rangarajan Sumathy and et al},
	date-modified = {2022-03-28 17:41:09 +0100},
	journal = { Lancet},
	pages = {761-775},
	publisher = {Elsevier},
	title = {Global and regional effects of potentially modifiable risk factors associated with acute stroke in 32 countries (INTERSTROKE): a case-control study},
	volume = {388},
	year = {2016}}

@article{rothman1976causes,
	author = {Rothman, Kenneth J},
	date-modified = {2022-03-28 17:54:56 +0100},
	journal = {Am J Epidemiol},
	pages = {587--592},
	publisher = {Oxford University Press},
	title = {Causes},
	volume = {104},
	year = {1976}}

@article{vanderweele2014,
	author = {VanderWeele, Tyler J and Chiba, Yasutaka},
	date-added = {2021-01-19 17:31:25 +0000},
	date-modified = {2022-03-28 17:32:14 +0100},
	journal = {Epidemiol Biostat Public Health},
	publisher = {NIH Public Access},
	title = {Sensitivity analysis for direct and indirect effects in the presence of exposure-induced mediator-outcome confounders},
	volume = {11},
	year = {2014}}

@article{drescher1997estimating,
	author = {Drescher, Karsten and Becher, Heiko},
	date-modified = {2022-03-24 14:28:45 +0000},
	journal = {Biometrics},
	pages = {1170-1176},
	publisher = {JSTOR},
	title = {Estimating the generalized impact fraction from case-control data},
	year = {1997}}

@book{pearl2009causality,
	author = {Pearl, Judea},
	date-modified = {2022-03-24 14:12:07 +0000},
	publisher = {Cambridge: Cambridge university press},
	title = {Causality},
	year = {2009}}

@article{tchetgen2014identification,
	author = {Tchetgen, Eric J Tchetgen and VanderWeele, Tyler J},
	date-modified = {2022-03-28 17:58:30 +0100},
	journal = {Epidemiology},
	pages = {282},
	publisher = {NIH Public Access},
	title = {On identification of natural direct effects when a confounder of the mediator is directly affected by exposure},
	volume = {25},
	year = {2014}}

@article{pearl2013direct,
	author = {Pearl, Judea},
	journal = {Proceedings of the Seventeenth Conference on Uncertainty in Artificial Intelligence.},
	pages = {411--420},
	title = {Direct and indirect effects},
	year = {2011}}

@article{robins1986new,
	author = {Robins, James},
	date-modified = {2022-03-28 17:51:22 +0100},
	journal = {Math Modell},
	pages = {1393-1512},
	publisher = {Elsevier},
	title = {A new approach to causal inference in mortality studies with a sustained exposure period---application to control of the healthy worker survivor effect},
	volume = {7},
	year = {1986}}
